# Supplementary material for: A Lightweight and Low-Voltage-Operating Linear Actuator Based on the Electroactive Polymer Polypyrrole
Source: Polymers (Basel). 2023 Aug 18;15(16):3455. doi: 10.3390/polym15163455 (PMC10459993; doi:10.3390/polym15163455)
Supplement: Supplementary file 1 [file polymers-15-03455-s001.zip]

Archive with 1 entries (1 files):
- polymers-2523114-supplementary.pdf
